# Supplementary material for: Outcomes of prolonged mechanic ventilation: a discrimination model based on longitudinal health insurance and death certificate data
Source: BMC Health Serv Res. 2012 Apr 25;12:100. doi: 10.1186/1472-6963-12-100 (PMC3375202; doi:10.1186/1472-6963-12-100)
Supplement: Additional file 1 — Disease categorization. [file 1472-6963-12-100-S1.XLS]

## Sheet: 43 disease categories
#	Disease categories for the present study	Codes for single-level CCS diagnoses
d01	Septicemia	2
d02	Other infectious and parasitic diseases	1
		3
		4
		5
		6
		7
		8
		9
		10
d03	Neoplasms	11
		12
		13
		14
		15
		16
		17
		18
		19
		20
		21
		22
		23
		24
		25
		26
		27
		28
		29
		30
		31
		32
		33
		34
		35
		36
		37
		38
		39
		40
		41
		42
		43
		44
		45
		46
		47
d04	Diabetes mellitus	49
		50
d05	Nutritional deficiencies	52
d06	Fluid and electrolyte disorders	55
d07	Other endocrine; nutritional; and metabolic diseases and immunity disorders	48
		51
		53
		54
		56
		57
		58
d08	Coagulation and hemorrhagic disorders	62
d09	Other diseases of the blood and blood-forming organs	59
		60
		61
		63
		64
d10	Mental Illness	650
		651
		652
		653
		654
		655
		656
		657
		658
		659
		660
		661
		662
		663
		670
d11	Diseases of the nervous system and sense organs	76
		77
		78
		82
		83
		84
		85
		86
		87
		88
		89
		90
		91
		92
		93
		94
		95
d12	Hypertension	98
		99
d13	Heart valve disorders	96
		97
d14	Acute myocardial infarction/Coronary atherosclerosis and other heart disease	100
		101
d15	Cardiac dysrhythmias	106
d16	Other diseases of the heart	102
		103
		104
		105
		107
d17	Cerebrovascular diseases	109
		110
		111
		112
		113
d18	Other diseases of the circulatory system	114
		115
		116
		117
		118
		119
		120
		121
d19	Pneumonia	122
d20	Chronic obstructive pulmonary disease and bronchiectasis	127
d21	Asthma	128
d22	Respiratory failure	131
d23	Other diseases of the respiratory system	123
		124
		125
		126
		129
		130
		132
		133
		134
d24	Gastrointestinal hemorrhage	153
d25	Other diseases of the digestive system	135
		136
		137
		138
		139
		140
		141
		142
		143
		144
		145
		146
		147
		148
		149
		154
		155
d26	Acute and unspecified renal failure	157
d27	Urinary tract infections	159
d28	Other diseases of the genitourinary system	156
		160
		161
		162
		163
		164
		165
		166
		167
		168
		169
		170
		171
		172
		173
		174
		175
d29	Complications of pregnancy; childbirth; and the puerperium/Certain conditions originating in the perinatal period	176
		177
		178
		179
		180
		181
		182
		183
		184
		185
		186
		187
		188
		189
		190
		191
		192
		193
		194
		195
		196
		218
		219
		220
		221
		222
		223
		224
d30	Diseases of the skin and subcutaneous tissue	197
		198
		199
		200
d31	Diseases of the musculoskeletal system and connective tissue	201
		202
		203
		204
		205
		206
		207
		208
		209
		210
		211
		212
d32	Congenital anomalies	213
		214
		215
		216
		217
d33	Spinal cord injury	227
d34	Intracranial injury	233
d35	Other injury and poisoning	225
		226
		228
		229
		230
		231
		232
		234
		235
		236
		237
		238
		239
		240
		241
		242
		243
		244
d36	Symptoms; signs; and ill-defined conditions and factors influencing health status	245
		246
		247
		248
		250
		251
		252
		253
		254
		255
		256
		257
		258
		259
		260
d37	Shock	249
d38	Parkinson's disease	79
d39	Heart failure	108
d40	Liver disease; alcohol-related	150
d41	Other liver disease	151
		152
d42	Multiple sclerosis/Other hereditary and degenerative nervous system conditions	80
		81
d43	Chronic renal failure	158
